# Supplementary material for: Effects of Magnesium on Transcriptome and Physicochemical Index of Tea Leaves
Source: Plants (Basel). 2023 Apr 28;12(9):1810. doi: 10.3390/plants12091810 (PMC10181054; doi:10.3390/plants12091810)
Supplement: Supplementary file 1 [file plants-12-01810-s001.zip]

Archive with 1 entries (1 files):
- plants-2314408-supplementary.pdf
